# Supplementary material for: Immune checkpoint inhibitor-induced bullous pemphigoid: a systematic review of clinical characteristics and outcomes based on case reports
Source: Front Immunol. 2026 Mar 4;17:1745011. doi: 10.3389/fimmu.2026.1745011 (PMC12996165; doi:10.3389/fimmu.2026.1745011)
Supplement: Supplementary file 2 [file Table2.xlsx]

## Sheet: Sheet1
No.	Reference Title	Author	Year	Age	Gender	Tumor Type	ICI Type	ICI agents
1	A case of bullous pemphigoid in a patient with metastatic melanoma treated with pembrolizumab	Carlos, G., R. Anforth, S. Chou, A. Clements and P. Fernandez-Peñas	2015	75	Male	melanoma	anti-PD-1	pembrolizumab
2	Development of bullous pemphigoid during nivolumab therapy	Damsky, W., L. Kole and M. M. Tomayko	2016	77	Female	lung cancer	anti-PD-1	nivolumab
3	Bullous pemphigoid, an autoantibody-mediated disease, is a novel immune-related adverse event in patients treated with anti-programmed cell death 1 antibodies	Hwang, S. J., G. Carlos, S. Chou, D. Wakade, M. S. Carlino and P. Fernandez-Penas	2016	68	Male	melanoma	anti-PD-1	pembrolizumab
4				72	Male	melanoma	anti-PD-1	pembrolizumab
5	Autoimmune dermatologic toxicities from immune checkpoint blockade with anti-PD-1 antibody therapy: a report on bullous skin eruptions	Jour, G., I. C. Glitza, R. M. Ellis, C. A. Torres-Cabala, M. T. Tetzlaff, J. Y. Li, P. Nagarajan, A. Huen, P. P. Aung, D. Ivan, C. R. Drucker, V. G. Prieto, R. P. Rapini, A. Patel and J. L. Curry	2016	63	Male	Head and Neck Squamous Cell Carcinoma	anti-PD-1	nivolumab
6				68	Male	melanoma	anti-PD-1	pembrolizumab
7				74	Female	urothelial cancer	anti-PD1 and anti-CTLA-4	nivolumab+ ipilimumab
8	Cutaneous autoimmune effects in the setting of therapeutic immune checkpoint inhibition for metastatic melanoma.	Mochel, M. C., M. E. Ming, S. Imadojemu, T. C. Gangadhar, L. M. Schuchter, R. Elenitsas, A. S. Payne and E. Y. Chu	2016	63	Male	melanoma	anti-PD-1	pembrolizumab
9	Autoimmune bullous skin disorders with immune checkpoint inhibitors targeting PD-1 and PD-L1	Naidoo, J., K. Schindler, C. Querfeld, K. Busam, J. Cunningham, D. B. Page, M. A. Postow, A. Weinstein, A. S. Lucas, K. T. Ciccolini, E. A. Quigley, A. M. Lesokhin, P. K. Paik, J. E. Chaft, N. H. Segal, S. P. D'Angelo, M. A. Dickson, J. D. Wolchok and M. E. Lacouture	2016	80	Male	melanoma	anti-PD-1	nivolumab
10				78	Female	melanoma	anti-PD-L1	durvalumab
11				85	Male	lung cancer	anti-PD-1	nivolumab
12	Localized bullous pemphigoid in a melanoma patient with dual exposure to PD-1 checkpoint inhibition and radiation therapy	Hirotsu, K., A. S. Chiou, A. Chiang, J. Kim, B. Y. Kwong and S. Pugliese	2017	70	Male	melanoma	anti-PD-1	nivolumab
13	Bullous pemphigoid associated with nivolumab, a programmed cell death 1 protein inhibitor.	Kwon, C. W., A. S. Land, B. R. Smoller, G. Scott, L. A. Beck and M. G. Mercurio	2017	60	Male	renal cell carcinoma	anti-PD-1	nivolumab
14	Late presentation of generalised bullous pemphigoid-like reaction in a patient treated with pembrolizumab for metastatic melanoma.	Parakh, S., R. Nguyen, J. M. Opie and M. C. Andrews	2017	42	Male	melanoma	anti-PD-1	pembrolizumab
15	Severe bullous pemphigoid associated with pembrolizumab therapy for metastatic melanoma with complete regression.	Rofe, O., G. Bar-Sela, Z. Keidar, T. Sezin, C. D. Sadik and R. Bergman	2017	56	Female	melanoma	anti-PD-1	pembrolizumab
16	Immunotherapy-related skin toxicity: bullous pemphigoid in a lung adenocarcinoma patient treated with the anti-PDL1 antibody atezolizumab	Russo, I., G. Sacco, S. Frega, V. Polo, G. Pasello and M. Alaibac	2017	58	Male	lung cancer	anti-PD-L1	atezolizumab
17	Rituximab Treatment of Nivolumab-Induced Bullous Pemphigoid.	Sowerby, L., A. K. Dewan, S. Granter, L. Gandhi and N. R. LeBoeuf	2017	85	Male	lung cancer	anti-PD-1	nivolumab
18	Bullous pemphigoid induced by pembrolizumab in a patient with advanced melanoma expressing collagen XVII.	Wada, N., H. Uchi and M. Furue	2017	65	Male	melanoma	anti-PD-1	pembrolizumab
19	Localized pretibial bullous pemphigoid arising in a patient on pembrolizumab for metastatic melanoma.	Amber, K. T., M. Valdebran, Y. Lu, S. De Feraudy and K. G. Linden	2018	82	Female	melanoma	anti-PD-1	pembrolizumab
20	Bullous pemphigoid associated with ipilimumab therapy for advanced metastatic melanoma.	Hanley, T., S. Papa and M. Saha	2018	72	Male	melanoma	anti-CTLA-4	ipilimumab
21	Bullous pemphigoid induced by ipilimumab in a patient with metastatic malignant melanoma after unsuccessful treatment with nivolumab.	Kuwatsuka, Y., A. Iwanaga, S. Kuwatsuka, Y. Okubo, N. Murayama, N. Ishii, T. Hashimoto and A. Utani	2018	35	Male	melanoma	anti-CTLA-4	ipilimumab
22	Three new cases of bullous pemphigoid during anti-PD-1 antibody therapy.	Le Naour, S., L. Peuvrel, M. Saint-Jean, B. Dreno and G. Quereux	2018	66	Male	melanoma	anti-PD-1	nivolumab
23				78	Male	melanoma	anti-PD-1	nivolumab
24				68	Female	lung cancer	anti-PD-1	nivolumab
25	A Case of Nivolumab-Induced Bullous Pemphigoid: Review of Dermatologic Toxicity Associated with Programmed Cell Death Protein	Lopez, A. T. and L. Geskin	2018	72	Female	lung cancer	anti-PD-1	nivolumab
26	Bullous pemphigoid and nivolumab: Dermatologic management to support and continue oncologic therapy.	Panariello, L., D. Fattore, M. C. Annunziata, F. Piantedosi, M. Gilli and G. Fabbrocini	2018	60	Male	lung cancer	anti-PD-1	nivolumab
27	Novel use of combination therapeutic plasma exchange and rituximab in the treatment of nivolumab-induced bullous pemphigoid.	Ridpath, A. V., P. V. Rzepka, S. M. Shearer, S. R. Scrape, T. E. Olencki and B. H. Kaffenberger	2018	67	Male	melanoma	anti-PD-1	nivolumab
28	Intensity-Modulated Radiotherapy Triggers Onset of Bullous Pemphigoid in a Patient with Advanced Melanoma Treated with Nivolumab.	Tanita, K., T. Fujimura, Y. Kambayashi, A. Tsukada, Y. Sato, A. Hashimoto and S. Aiba	2018	77	Male	melanoma	anti-PD-1	nivolumab
29	Bullous Pemphigoid as an Adverse Reaction to Pembrolizumab: Two Case Reports.	Thomsen, K., J. Diernaes, T. H. Øllegaard, E. Spaun and C. Vestergaard	2018	64	Male	melanoma	anti-PD-1	pembrolizumab
30	Severe bullous pemphigoid in a metastatic lung cancer patient treated with pembrolizumab.	Adachi, E., T. Honda, S. Nonoyama, H. Irie, K. Yamamura, A. Otsuka and K. Kabashima	2019	80	Male	lung cancer	anti-PD-1	pembrolizumab
31	Nivolumab-associated bullous pemphigoid reactions involving multiple epitopes.	Aoki, Y., F. Miyagawa, K. Miyashita, Y. Nishimura, T. Hashimoto and H. Asada	2019	75	Female	melanoma	anti-PD-1	nivolumab
32	Bullous pemphigoid in a patient treated with nivolumab.	Cuenca-Barrales, C., B. Espadafor-López, A. Martínez-López, B. Cancela-Díez and R. Ruiz-Villaverde	2019	74	Male	lung cancer	anti-PD-1	nivolumab
33	Bullous Pemphigoid Associated With a New Combination Checkpoint Inhibitor Immunotherapy.	Fontecilla, N. M., T. Khanna, C. A. Y. Bayan, N. A. Antonov and L. J. Geskin	2019	65	Female	lung cancer	anti-PD-L1 and anti-CTLA-4	Durvalumab+ Tremelimumab
34	Nivolumab-induced bullous pemphigoid after radiotherapy and abscopal effect.	Grimaux, X., R. Delva, E. Jadaud and A. Croue	2019	78	Male	renal cell carcinoma	anti-PD-1	nivolumab
35	Pembrolizumab-induced sarcoid granulomatous panniculitis and bullous pemphigoid in a single patient.	Honigman, A. D., F. Lai, J. Elakis, O. Prall, M. Goh and C. McCormack	2019	56	Female	endometrial cancer	anti-PD-1	pembrolizumab
36	Bullous dermatoses secondary to anti-PD-L1 agents: a case report and review of the literature	Kosche, C., J. L. Owen, L. M. Sadowsky and J. N. Choi	2019	87	Male	urothelial cancer	anti-PD-L1	atezolizumab
37	A case of atezolizumab-induced photodistributed bullous pemphigoid.	Leavitt, E. and V. Holland	2019	82	Male	penile squamous cell carcinoma	anti-PD-L1	atezolizumab
38	Detection of IgG antibodies to BP180 NC16a and C-terminal domains and LAD-1 in nivolumab-associated bullous pemphigoid	Matsui, Y., T. Makino, N. Ishii, T. Hashimoto and T. Shimizu	2019	71	Male	renal cell carcinoma	anti-PD-1	nivolumab
39	Bullous pemphigoid associated with the 480-mg nivolumab dose in a patient with metastatic renal cell carcinoma	Palla, A. R., E. Smith and D. Doll	2019	62	Male	renal cell carcinoma	anti-PD-1	nivolumab
40	Checkpoint inhibition may trigger the rare variant of anti-LAD-1 IgG-positive, anti-BP180 NC16A IgG-negative bullous pemphigoid	Sadik, C. D., E. A. Langan, V. Grätz, D. Zillikens and P. Terheyden	2019	69	Female	melanoma	anti-PD-1	nivolumab
41	Pembrolizumab-induced bullous pemphigoid.	Sun, C. W., S. K. Grossman, A. Aphale and S. Hsu	2019	86	Female	melanoma	anti-PD-1	pembrolizumab
42				82	Male	melanoma	anti-PD-1	pembrolizumab
43	Pruritic bullous skin eruption in a male patient receiving immunotherapy for oropharyngeal cancer.	Lee, H., J. H. Chung and S. J. Jo	2020	35	Male	Oropharyngeal Cancer	anti-PD-1	Nivolumab
44	Bullous pemphigoid in a metastatic lung cancer patient associated with nivolumab.	Maya, Y., R. Moriuchi, Y. Takashima, M. Hotta, H. Izumi and S. Shimizu	2020	80	Female	lung cancer	anti-PD-1	Nivolumab
45	Neutrophil-predominant bullous pemphigoid induced by checkpoint inhibitors: A case series.	Morris, L. M., H. A. Lewis, L. A. Cornelius, D. V. Y. Chen and I. S. Rosman	2020	71	Male	melanoma	anti-PD-1	Pembrolizumab
46				76	Male	melanoma	anti-PD1 and anti-CTLA-4	Ipilimumab + Nivolumab,
47	Bullous pemphigoid induced by pembrolizumab in a patient with non-small-cell lung cancer who achieved durable complete response despite treatment cessation and long-term corticosteroid administration: A case report.	Muto, Y., K. Namikawa, Y. Fujiwara, T. Mori, E. Nakano, A. Takahashi and N. Yamazaki	2020	84	Male	lung cancer	anti-PD-1	Pembrolizumab
48	Nivolumab-induced bullous pemphigoid managed without drug withdrawal.	Munera-Campos, M., A. Plana-Pla, N. Rivera, A. Boada and C. Ferrándiz	2020	62	Male	renal cell carcinoma	anti-PD-1	Nivolumab
49	Immune checkpoint inhibitor-induced bullous pemphigoid: Towards a new class of drug-drug interaction?	Pujalte-Martin, M., F. Rocher, N. Cardot-Leccia, D. Giacchero and D. Borchiellini	2020	74	Male	renal cell carcinoma	anti-PD-1	Nivolumab
50				75	Male	lung cancer	anti-PD-1	Nivolumab
51	Bullous pemphigoid secondary to pembrolizumab mimicking toxic epidermal necrolysis.	Qiu, C., A. Shevchenko and S. Hsu	2020	79	Female	lung cancer	anti-PD-1	Pembrolizumab
52	Retrospective Analysis of Checkpoint Inhibitor Therapy-Associated Cases of Bullous Pemphigoid From Six German Dermatology Centers.	Sadik, C. D., E. A. Langan, R. Gutzmer, M. I. Fleischer, C. Loquai, L. Reinhardt, F. Meier, D. Göppner, R. A. Herbst, D. Zillikens and P. Terheyden	2020	62	Male	Amelanotic melanoma	anti-PD-1	pembrolizumab
53				76	Male	renal cell carcinoma	anti-PD-1	nivolumab
54				62	Male	melanoma	anti-PD-1	pembrolizumab
55				76	Female	melanoma	anti-PD1 and anti-CTLA-4	nivolumab+ ipilimumab
56				63	Female	lung cancer	anti-PD-1	nivolumab
57				77	Male	melanoma	anti-PD-1	nivolumab
58				76	Male	melanoma	anti-PD-1 and anti-LAG3	nivolumab+relatlimab
59	Bullous pemphigoid associated with cemiplimab therapy in a patient with locally advanced cutaneous squamous cell carcinoma.	Virgen, C. A., T. A. Nguyen, C. Di Raimondo, A. Amini, K. A. Margolin, V. Parekh, F. R. Abdulla and B. Modi	2020	68	Male	Cutaneous Squamous Cell Carcinoma	anti-PD-1	Cemiplimab
60	Refractory Bullous Pemphigoid in a Patient with Metastatic Lung Adenocarcinoma Treated with Pembrolizumab.	Cardona, A. F., A. Ruiz-Patiño, Z. L. Zatarain-Barron, S. Ariza, L. Ricaurte, C. Rolfo and O. Arrieta	2021	73	Male	lung cancer	anti-PD-1	Pembrolizumab
61	Bullous pemphigoid in elderly woman affected by non-small cell lung cancer treated with pembrolizumab: A case report and review of literature.	Cosimati, A., L. Rossi, D. Didona, C. Forcella and B. Didona	2021	77	Female	lung cancer	anti-PD-1	Pembrolizumab
62	Dyshidrosiform pemphigoid due to nivolumab therapy.	Hayashi, W., K. Yamada, K. Kumagai and M. Kono	2021	69	Male	Gastric Cancer	anti-PD-1	Nivolumab
63	Development of bullous pemphigoid following radiation therapy combined with nivolumab for renal cell carcinoma: A case report of abscopal toxicities.	Huynh, L. M., B. T. Bonebrake, D. J. Dimaio, M. J. Baine and B. A. Teply	2021	67	Male	renal cell carcinoma	anti-PD-1	Nivolumab
64	Dupilumab for the treatment of nivolumab-induced bullous pemphigoid: a case report and review of the literature.	Klepper, E. M. and H. N. Robinson	2021	79	Female	melanoma	anti-PD-1	Nivolumab
65	A Late Dermatologic Presentation of Bullous Pemphigoid Induced by Anti-PD-1 Therapy and Associated with Unexplained Neurological Disorder	Wang, X., M. Suppa, P. Bruderer, N. Sirtaine, S. Aspeslagh and J. Kerger	2021	70	Male	melanoma	anti-PD-1	Pembrolizumab
66	A Rare Case of Bullous Pemphigoid Secondary to Checkpoint Inhibitor Immunotherapy: A Tense Situation.	Wesolow, J. T., S. Jalali and L. D. Clark	2021	63	Male	melanoma	anti-PD1 and anti-CTLA-4	Ipilimumab + Nivolumab
67	Bullous pemphigoid secondary to bintrafusp alfa, a bifunctional fusion protein targeting TGF-beta and PD-L1.	Wiggins, C. J., V. K. Morris, N. K. Klimas, P. Nagarajan, J. L. Curry and K. N. Richards	2021	59	Male	Colorectal Cancer	anti PD-L1/TGFβ	Bintrafusp Alfa
68	Case Report: A Rare Case of Pembrolizumab-Induced Bullous Pemphigoid.	Zhang, X., D. Sui, D. Wang, L. Zhang and R. Wang	2021	79	Male	urothelial cancer	anti-PD-1	Pembrolizumab
69	Nivolumab-induced localized genital bullous pemphigoid in a 60-year-old male.	Alvarado, S. M., G. Weston, M. J. Murphy and C. L. Stewart	2022	60	Male	renal cell carcinoma	anti-PD-1	Nivolumab
70	A case of nivolumab-induced bullous pemphigoid successfully treated with dupilumab.	Bruni, M., A. Moar, D. Schena and G. Girolomoni	2022	76	Male	melanoma	anti-PD-1	Nivolumab
71	Bullous Pemphigoid Associated With Pembrolizumab Therapy for Non-Small-Cell Lung Cancer: A Case Report.	Chatterjee, T., T. F. Rashid, S. B. Syed and M. Roy	2022	66	Male	lung cancer	anti-PD-1	Pembrolizumab
72	Bullous pemphigoid probably associated with pembrolizumab: a case of delayed toxicity.	Correia, C., S. Fernandes, L. Soares-de-Almeida and P. Filipe	2022	81	Male	urothelial cancer	anti-PD-1	Pembrolizumab
73	A Case of Bullous Pemphigoid Associated With Nivolumab Therapy.	Gotera, N., P. Weilg, C. Heleno and N. Ferrari-Gabilondo	2022	80	Male	melanoma	anti-PD-1	Nivolumab
74	Immunotherapy (Cemiplimab)-Induced Bullous Pemphigoid: A Possible Pitfall in 18F-FDG PET/CT	Grünig, H., S. M. Skawran, M. Nägeli, J. Kamarachev and M. W. Huellner	2022	78	Male	Cutaneous Squamous Cell Carcinoma (cSCC)	anti-PD-1	Cemiplimab
75	A case report of steroid-refractory bullous pemphigoid induced by immune checkpoint inhibitor therapy.	Guan, S., L. Zhang, J. Zhang, W. Song and D. Zhong	2022	69	Male	lung cancer	anti-PD-1	Pembrolizumab
76	A Case of Systemic Severe Bullous Pemphigoid Caused by Long-Term Sintilimab Treatment for Renal Cell Carcinoma.	He, J., X. Duan, T. Liu, H. Yang, J. Jiang and Y. Mu	2022	24	Male	renal cell carcinoma	anti-PD-1	Sintilimab
77	Intravenous immunoglobulin for pembrolizumab-induced bullous pemphigoid-like eruption: A case report.	Hoshina, D. and M. Hotta	2022	73	Male	lung cancer	anti-PD-1	Pembrolizumab
78	Durable disease control and refractory bullous pemphigoid after immune checkpoint inhibitor discontinuation in metastatic renal cell carcinoma: A case report.	Mari, R., M. Guerin, C. Vicier, J. Walz, N. Bonnet, G. Pignot and G. Gravis	2022	66	Male	renal cell carcinoma	anti-PD-1	Nivolumab
79	Two rare cases of bullous pemphigoid associated with immune checkpoint inhibitors.	Mazumder, A., K. Darji, K. Smith and M. Guo	2022	60	Female	melanoma	anti-PD-1	Nivolumab
80				85	Male	renal cell carcinoma	anti-PD1 and anti-CTLA-4	Nivolumab + Ipilimumab
81	The iso-oncotopic response: immunotherapy-associated bullous pemphigoid in tumour footprints.	Pearlman, R., H. Badon, A. Whittington, R. T. Brodell and K. H. M. Ward	2022	80	Male	Metastatic Cutaneous Squamous Cell Carcinoma	anti-PD-1	Cemiplimab
82	Dupilumab for the treatment of pembrolizumab-induced bullous pemphigoid: A case report.	Pop, S. R., D. Strock and R. J. Smith	2022	59	Female	Cervical Cancer	anti-PD-1	Pembrolizumab
83	Cutaneous metastases at the sites of pembrolizumab-induced bullous pemphigoid lesions in a patient with melanoma.	Ványai, B., Y. C. Chien, L. Beke, I. L. Szabó, Z. Péter, K. Steuer-Hajdu, T. Várvölgyi, G. Méhes and G. Emri	2022	67	Male	melanoma	anti-PD-1	pembrolizumab
84	Dupilumab as a treatment for cutaneous immune-related adverse events induced by immune checkpoint inhibitors: A case series and review of the literature.	Fournier, C., I. Hirsch, A. Spreafico, M. O. Butler, N. Dhani and M. B. Sauder	2023	78	Male	melanoma	anti-PD-1	nivolumab
85				70	Female	endometrial cancer	anti-PD-1	pembrolizumab
86	A case of drug-induced bullous pemphigoid secondary to immunotherapy treated with upadacitinib: A case report.	Gresham, L. M. and M. G. Kirchhof	2023	74	Female	Head and Neck Squamous Cell Carcinoma	anti-PD-1 and anti-ILT4	pembrolizumab+MK4830
87	Concomitant nivolumab associated Grover disease and bullous pemphigoid in a patient with metastatic renal cell carcinoma.	Khazaeli, M., R. Grover and S. S. Pei	2023	73	Male	renal cell carcinoma	anti-PD-1	nivolumab
88	Delayed Onset of Bullous Pemphigoid Secondary to Nivolumab.	Olsen, E., S. A. Svoboda, S. K. Saikaly, T. A. Missall and K. Motaparthi	2023	61	Male	oropharyngeal squamous cell carcinoma	anti-PD-1	Nivolumab
89	Case Report: A Presentation of Early-Onset Immune-Mediated Bullous Pemphigoid in a Patient with Urothelial Cancer.	Ortega, J. S., R. F. Culillas, M. E. Garcia, C. A. Vásquez-Dongo and N. S. González	2023	79	Male	urothelial cancer	anti-PD-L1	atezolizumab
90	Case report: Bullous pemphigoid associated with sintilimab therapy for pMMR/MSS colorectal cancer.	Wang, T., Q. Shao, C. Xiao and L. Liu	2023	70	Male	Colorectal Cancer	anti-PD-1	sintilimab
91	Successful Treatment of Immune Checkpoint Inhibitor-Induced Bullous Pemphigoid with Omalizumab: A Case Report and Review of the Literature.	Chen, J. Z., D. N. Xu, Z. Z. He, S. Y. Ma, J. H. Liu, X. N. Dai, Y. W. Luo and X. D. Ye	2024	48	Female	lung cancer	anti-PD-1	tislelizumab
92	A Case of Bullous Pemphigoid with Significant Infiltration of CD4-Positive T Cells during Treatment with Pembrolizumab, Accompanied by Pembrolizumab-Induced Multi-Organ Dysfunction	Mima, Y., T. Ohtsuka, I. Ebato, Y. Nakazato and Y. Norimatsu	2024	70	Female	melanoma	anti-PD-1	pembrolizumab
93	Treatment of immune checkpoint inhibitor-induced bullous pemphigoid with methotrexate.	Myers, E. L., P. B. Googe and D. A. Culton	2024	79	Male	melanoma	anti-PD-1	Nivolumab
94				76	Male	lung cancer	anti-PD-1	pembrolizumab
95				79	Male	renal cell carcinoma	anti-PD-1	Nivolumab
96				76	Female	Head and Neck Squamous Cell Carcinoma	anti-PD-1	pembrolizumab
97	Cyclosporine for Recalcitrant Bullous Pemphigoid Induced by Nivolumab Therapy for Malignant Melanoma.	Wallace, C. E., I. Tam and M. G. Beveridge	2024	41	Male	melanoma	anti-PD-1	nivolumab
98	Case report: Low-dose interleukin-2: a treatment of bullous pemphigoid with predominantly perifollicular blistering caused by PD-1/PD-L1 inhibitor	Zhang, Y., X. Cao and J. Tong	2024	31	Female	hepatocellular carcinoma	anti-PD-1	karelizumab
99	Immune checkpoint inhibitor induced bullous pemphigoid treated by dupilumab: A case series.	Bogdanski, E., M. D. Viveiros, C. Chung and B. Dulmage	2025	69	Male	renal cell carcinoma	anti-PD-1	Pembrolizumab
100				86	Female	Invasive ductal carcinoma and soft tissue sarcoma	anti-PD1 and anti-CTLA-4	Nivolumab, ipilimumab
101				68	Male	melanoma	anti-PD-1	Nivolumab
102				74	Male	Squamous cell carcinoma of head and neck	anti-PD-1	Pembrolizumab
103				73	Male	melanoma	anti-PD-1	Nivolumab
104	Sintilimab-induced photodistributed bullous pemphigoid: A case report.	Cui, W. J., S. Wang, J. Z. Xu, X. W. Shen and M. R. Hu	2025	77	Male	lung cancer	anti-PD-1	sintilimab
105	Immune Checkpoint Inhibitor-Induced Bullous Pemphigoid: Successful Treatment with Dupilumab while Maintaining Immunotherapy.	Florea, C. M., L. Parmentier, M. Abdou and G. Berthod	2025	62	Female	melanoma	anti-PD1 and anti-CTLA-4	ipilimumab and nivolumab
106	Case Report: Dupilumab therapy for immune checkpoint inhibitor-induced bullous pemphigoid enables dual immunotherapy initiation in progressive malignant melanoma.	Grüninger, J., S. Lehr, F. Meiss, D. Rafei and F. Schauer	2025	59	Male	melanoma	anti-PD-1	Nivolumab
107	Corticosteroid-Refractory Bullous Pemphigoid Due to Immune Checkpoint Inhibitors: A Telemedicine Challenge.	Marco, T., A. Bertolo, R. Srivastava, K. Barker and A. Recio Boiles	2025	65	Male	renal cell carcinoma	anti-PD-1	nivolumab
108	Bullous Pemphigoid in Patients with Non-small-cell Lung Cancer Complicated by Diabetes Mellitus Receiving Dipeptidyl Peptidase	Nakashima, K., Y. Demura, S. Kimura, K. Yamaoka, M. Oi, T. Sonoda, T. Tada and T. Ishizuka	2025	74	Male	lung cancer	anti-PD-1	pembrolizumab
109				68	Male	lung cancer	anti-PD-1	pembrolizumab
110	A case of pembrolizumab-induced bullous pemphigoid treated with dupilumab.	Rossi, A., D. Brancorsini, H. Gioacchini and A. Campanati	2025	67	Male	melanoma	anti-PD-1	pembrolizumab
111	Pembrolizumab-Associated Bullous Pemphigoid with Laryngeal Involvement.	Triantafillou, V. and K. Leahy	2025	69	Male	renal cell carcinoma	anti-PD-1	pembrolizumab
112	Severe case of bullous pemphigoid associated with nivolumab responsive to combination therapy with dupilumab and omalizumab.	Victory, L., G. Murray, C. Quigley, S. Bowe, C. Feighery, A. Fortune and I. McDonald	2025	43	Female	Hodgkin Lymphoma	anti-PD-1	nivolumab
113	Remote presentation of nivolumab-induced bullous pemphigoid in hepatocellular carcinoma.	Yoo, A., J. Chen, V. Sarma and C. Arundel	2025	70	Male	hepatocellular carcinoma	anti-PD-1	nivolumab
114	Two cases of anti-programmed cell death 1-associated bullous pemphigoid-like disease and eruptive keratoacanthomas featuring combined histopathology	Bandino JP, Perry DM, Clarke CE, Marchell RM, Elston DM.	2017	73	Male	melanoma	anti-PD-1	pembrolizumab
115				90	Male	melanoma	anti-PD-1	nivolumab
116	Association of bullous pemphigoid and Grover disease induced by immune checkpoint therapy	Pinto-Pulido EL	2024	90	Male	earlobe squamous cell carcinoma	anti-PD-1	pembrolizumab
